# Supplementary material for: Silvicultural Practices for Diversity Conservation and Invasive Species Suppression in Forest Ecosystems of the Bundala National Park, Sri Lanka
Source: Plants (Basel). 2023 Dec 31;13(1):121. doi: 10.3390/plants13010121 (PMC10780521; doi:10.3390/plants13010121)
Supplement: Supplementary file 1 [file plants-13-00121-s001.zip]

Archive with 1 entries (1 files):
- plants-2739323-supplementary.pdf
